# Supplementary material for: The crystal structures of Fe-bearing MgCO3 sp 2- and sp 3-carbonates at 98 GPa from single-crystal X-ray diffraction using synchrotron radiation
Source: Acta Crystallogr E Crystallogr Commun. 2020 Apr 21;76(Pt 5):715–9. doi: 10.1107/S2056989020005411 (PMC7199253; doi:10.1107/S2056989020005411)
Supplement: Supplementary file 1 [file e-76-00715-sup1.cif]

##############################################################################
#                                                                            #
# This CIF contains the data in a paper accepted for publication in          #
# Acta Crystallographica Section E. It conforms to the requirements of       #
# Notes for Authors for Acta Crystallographica Section E, and has been       #
# peer reviewed under the auspices of the IUCr Commission on Journals.       #
#                                                                            #
# Full details of the Crystallographic Information File format               #
# are given in the paper "The Crystallographic Information File (CIF):       #
# a New Standard Archive File for Crystallography" by S. R. Hall, F. H.      #
# Allen and I. D. Brown [Acta Cryst. (1991), A47, 655-685].                  #
#                                                                            #
# The current version of the core CIF dictionary is obtainable from          #
# ftp://ftp.iucr.org/pub/cif_core.dic.                                       #
#                                                                            #
# Software is freely available for graphical display of the structure(s)     #
# in this CIF. For information consult the CIF software page                 #
# http://www.iucr.org/resources/cif/software.                                #
#                                                                            #
# This file may be used for bona fide research purposes within the           #
# scientific community so long as proper attribution is given to the journal # 
# article from which it was obtained.                                        #
#                                                                            #
##############################################################################
data_MgCO3-II_98GPa
_database_code_depnum_ccdc_archive 'CCDC 1998018'
_journal_date_recd_electronic     2020-01-29
_journal_date_accepted     2020-04-17
_journal_name_full     'Acta Crystallographica, Section E'
_journal_year     2020
_journal_volume     76
_journal_issue      5
_journal_page_first     715
_journal_page_last     719
_journal_paper_category     GI
_journal_paper_doi     10.1107/S2056989020005411
_journal_coeditor_code     WM5543
_publ_contact_author_name     'Stella Chariton'
_publ_contact_author_address
;
GeoSoilEnviroCARS, University of Chicago, 60637 Chicago, Illinois,
 USA
;
_publ_contact_author_email
;
stellachariton@hotmail.com
;
_publ_contact_author_phone     +1-630-644-0167
_publ_section_title
;
The crystal structures of Fe-bearing MgCO~3~ <i>sp</i>^2^- and
<i>sp</i>^3^-carbonates at 98 GPa from single-crystal X-ray diffraction using
synchrotron radiation
;
loop_
    _publ_author_name
    _publ_author_footnote
    _publ_author_address
    'Chariton, Stella' .
;
Bayerisches Geoinstitut, University of Bayreuth, 95440 Bayreuth,
Germany
GeoSoilEnviroCARS, University of Chicago, 60637 Chicago, Illinois,
 USA
;
    'Bykov, Maxim' .
;
Bayerisches Geoinstitut, University of Bayreuth, 95440 Bayreuth,
Germany
;
    'Bykova, Elena' .
;
Deutsches Elektronen-Synchrotron (DESY), 22607 Hamburg, Germany
;
    'Koemets, Egor' .
;
Bayerisches Geoinstitut, University of Bayreuth, 95440 Bayreuth,
Germany
;
    'Fedotenko, Timofey' .
;
Material Physics and Technology at Extreme Conditions,
Laboratory of Crystallography, University of Bayreuth, 95440 Bayreuth,
Germany
;
    'Winkler, Bj\"orn' .
;
Institute of Geosciences, Goethe University, 60438 Frankfurt am Main, Germany
;
    'Hanfland, Michael' .
;
European Synchrotron Radiation Facility, BP 220, 38043 Grenoble Cedex, France
;
    'Prakapenka, Vitali B.' .
;
GeoSoilEnviroCARS, University of Chicago, 60637 Chicago, Illinois,
 USA
;
    'Greenberg, Eran' .
;
GeoSoilEnviroCARS, University of Chicago, 60637 Chicago, Illinois,
 USA
;
    'McCammon, Catherine' .
;
Bayerisches Geoinstitut, University of Bayreuth, 95440 Bayreuth,
Germany
;
    'Dubrovinsky, Leonid' .
;
Bayerisches Geoinstitut, University of Bayreuth, 95440 Bayreuth,
Germany
;
_publ_section_synopsis
;
We report the phase transition of Mg~0.85~Fe~0.15~CO~3~ <i>sp</i>^2^- to
Mg~2.53~Fe~0.47~C~3~O~9~ <i>sp</i>^3^-carbonate (MgCO~3~--II phase) at 98 GPa
and describe their crystal structures by means of single-crystal X-ray
diffraction experiments in laser-heated diamond anvil cells.
;
_chemical_name_systematic     'Magnesium(II) iron(II) carbonate'
_chemical_name_common     Magnesite-II
_chemical_formula_moiety     'Mg2.53 Fe0.47 C3 O9'
_chemical_formula_sum     'Mg2.53 Fe0.47 C3 O9'
_chemical_formula_iupac     '3[(Mg0.85 Fe0.15) C O3]'
_chemical_formula_weight     265.6
_chemical_compound_source     'synthetic'
_symmetry_cell_setting     monoclinic
_symmetry_space_group_name_H-M     'C 1 2/m 1'
_symmetry_space_group_name_Hall     '-C 2y'
loop_
    _space_group_symop_operation_xyz
    'x, y, z'
    '-x, y, -z'
    '-x, -y, -z'
    'x, -y, z'
    'x+1/2 ,y+1/2, z'
    '-x+1/2, y+1/2, -z'
    '-x+1/2, -y+1/2, -z'
    'x+1/2, -y+1/2, z'
_cell_length_a     8.238(3)
_cell_length_b     6.5774(12)
_cell_length_c     6.974(5)
_cell_angle_alpha     90
_cell_angle_beta     104.40(6)
_cell_angle_gamma     90
_cell_volume     366.0(3)
_cell_formula_units_Z     4
_cell_measurement_reflns_used     146
_cell_measurement_theta_min     2.32
_cell_measurement_theta_max     18.96
_cell_measurement_temperature     293
_cell_measurement_pressure           98E6(2)
_exptl_crystal_description     irregular
_exptl_crystal_colour     'colourless'
_exptl_crystal_size_max     0.007
_exptl_crystal_size_mid     0.007
_exptl_crystal_size_min     0.007
_exptl_crystal_density_diffrn     4.8608
_exptl_crystal_density_meas     ?
_exptl_crystal_density_method     ?
_exptl_crystal_F_000     530
_exptl_absorpt_coefficient_mu     0.576
_exptl_absorpt_correction_type     multi-scan
_exptl_absorpt_process_details
;
(CrysAlisPro; Rigaku OD, 2019)
;
_exptl_absorpt_correction_T_min     0.104
_exptl_absorpt_correction_T_max     1
_diffrn_ambient_temperature     293
_diffrn_source     'synchrotron'
_diffrn_radiation_type     synchrotron
_diffrn_radiation_wavelength     0.41107
_diffrn_radiation_monochromator     synchrotron
_diffrn_measurement_device_type     'ID15b @ ESRF'
_diffrn_measurement_device     'customized \w-circle diffractometer'
_diffrn_measurement_method     '\w scans'
_diffrn_detector     'CCD plate'
_diffrn_detector_area_resol_mean     ?
_diffrn_reflns_number     522
_diffrn_reflns_av_R_equivalents     0.0202
_diffrn_reflns_av_unetI/netI     0.0371
_diffrn_reflns_theta_min     2.32
_diffrn_reflns_theta_max     20.7
_diffrn_reflns_theta_full     14.49
_diffrn_measured_fraction_theta_max     0.29
_diffrn_measured_fraction_theta_full     0.51
_diffrn_reflns_limit_h_min     -11
_diffrn_reflns_limit_h_max     12
_diffrn_reflns_limit_k_min     -8
_diffrn_reflns_limit_k_max     8
_diffrn_reflns_limit_l_min     -7
_diffrn_reflns_limit_l_max     9
_diffrn_radiation_probe     x-ray
loop_
    _refln_index_h
    _refln_index_k
    _refln_index_l
    _refln_observed_status
    _refln_F_squared_meas
    _refln_F_squared_calc
    _refln_F_squared_sigma
    1 1 0 o 232.39 221.67 8.98
    3 1 0 o 3144.33 2886.01 60.82
    0 2 0 o 1426.66 1260.10 29.47
    2 2 0 o 1254.35 1076.72 31.97
    4 2 0 o 5878.42 5574.40 82.52
    1 3 0 o 1895.53 2212.65 36.65
    3 3 0 o 17663.50 16050.50 153.41
    5 3 0 o 710.40 649.64 33.78
    7 3 0 o 793.24 406.23 60.05
    0 4 0 o 13528.40 13575.10 136.89
    2 4 0 o 2336.03 2748.39 63.66
    4 4 0 < 6.09 22.18 10.29
    6 4 0 o 558.47 477.31 36.56
    8 4 0 < 56.33 48.02 35.88
    1 5 0 o 62.32 57.13 13.43
    3 5 0 o 475.30 478.02 33.29
    5 5 0 o 540.54 513.09 38.49
    7 5 0 o 3006.64 2348.74 106.24
    9 5 0 < 74.16 38.90 46.58
    0 6 0 o 11026.30 10661.20 158.53
    2 6 0 o 795.47 742.24 46.30
    4 6 0 o 1023.47 864.33 52.83
    6 6 0 < -5.18 9.90 16.97
    8 6 0 < 85.89 100.86 31.24
    1 7 0 o 543.31 429.37 41.51
    3 7 0 o 1207.79 1012.82 61.78
    5 7 0 < -7.68 0.07 16.74
    0 8 0 o 934.07 907.50 93.34
    -5 1 1 o 4223.02 4003.65 67.53
    -3 1 1 o 213.13 229.05 9.79
    -8 2 1 o 1082.25 920.44 60.37
    -6 2 1 o 185.41 194.43 21.95
    -4 2 1 o 3015.64 2773.38 52.78
    -2 2 1 o 47.37 36.76 4.29
    0 2 1 o 1289.29 910.15 30.38
    2 2 1 o 9071.17 9767.19 84.39
    -9 3 1 < 27.61 14.91 23.79
    -7 3 1 o 1458.22 1268.70 79.93
    -5 3 1 o 1773.57 1274.12 51.74
    -3 3 1 < 34.01 3.51 13.77
    -1 3 1 o 1748.83 1761.49 29.47
    1 3 1 o 1985.10 1658.96 50.64
    3 3 1 o 6341.24 5515.66 86.18
    5 3 1 o 673.25 603.49 49.60
    -10 4 1 < 20.61 9.83 26.08
    -8 4 1 o 3396.52 2705.67 145.46
    -6 4 1 o 1118.06 910.56 49.78
    -4 4 1 o 238.69 213.69 21.49
    -2 4 1 o 2909.65 3004.55 46.49
    0 4 1 o 319.64 403.05 23.68
    2 4 1 o 327.14 295.74 24.76
    4 4 1 o 72.73 83.59 14.24
    6 4 1 < 3.73 11.13 18.99
    -11 5 1 < 2.68 9.09 29.13
    -9 5 1 o 345.47 248.11 58.51
    -7 5 1 o 152.48 94.35 24.65
    -5 5 1 o 1300.22 1061.69 55.33
    -3 5 1 o 44.87 37.56 12.47
    -1 5 1 o 81.68 92.17 9.32
    1 5 1 o 77.34 67.26 16.49
    3 5 1 o 896.08 681.02 45.99
    5 5 1 o 642.53 455.33 41.62
    7 5 1 o 140.28 72.93 46.15
    -8 6 1 < 17.38 0.34 19.04
    -6 6 1 < 26.42 18.59 17.40
    -4 6 1 < 3.98 7.56 14.06
    -2 6 1 o 445.83 402.96 25.33
    0 6 1 o 1878.42 1720.71 69.78
    2 6 1 o 1904.58 1582.27 70.84
    4 6 1 < 28.54 3.40 15.43
    6 6 1 o 4952.19 3793.64 137.07
    -7 7 1 < -3.55 4.26 17.63
    -5 7 1 o 1418.62 1002.06 68.35
    -3 7 1 < -7.57 2.53 17.68
    -1 7 1 o 54.82 51.84 18.02
    1 7 1 < -0.32 0.06 15.31
    3 7 1 o 253.62 179.17 30.81
    -2 8 1 o 815.07 816.37 87.14
    0 8 1 o 138.62 121.20 29.54
    -6 0 2 o 965.31 867.34 25.42
    -9 1 2 o 31.19 2.25 8.89
    -7 1 2 o 142.08 150.94 17.24
    -5 1 2 o 29.99 58.39 5.55
    -3 1 2 o 8964.13 10265.50 89.91
    -10 2 2 o 64.05 61.93 18.83
    -8 2 2 o 187.93 144.29 26.61
    -6 2 2 o 2977.72 2896.65 57.24
    -4 2 2 o 1103.89 1241.24 23.38
    -2 2 2 o 8378.40 9116.33 74.87
    0 2 2 o 13.23 30.01 3.80
    -11 3 2 o 225.73 299.84 34.22
    -9 3 2 < 46.71 30.72 20.93
    -7 3 2 o 1158.96 1172.42 43.71
    -5 3 2 o 965.51 909.80 27.58
    -3 3 2 o 2012.80 1862.66 33.29
    -1 3 2 o 12132.80 13127.30 115.85
    1 3 2 < 8.06 2.62 4.77
    -12 4 2 < 35.81 42.67 24.01
    -10 4 2 o 521.33 511.30 55.69
    -8 4 2 o 1021.07 853.63 49.42
    -6 4 2 o 421.23 400.99 28.17
    -4 4 2 o 33.51 43.88 9.77
    -2 4 2 o 824.09 861.75 35.28
    0 4 2 o 557.44 625.36 31.38
    2 4 2 o 3381.23 3341.43 73.69
    4 4 2 o 1581.69 1145.87 70.46
    -11 5 2 o 124.99 137.49 35.47
    -9 5 2 < 12.00 0.78 17.27
    -7 5 2 o 252.61 269.17 28.24
    -5 5 2 < 2.00 0.11 9.63
    -3 5 2 o 2710.27 2572.00 53.78
    -1 5 2 o 231.42 292.53 23.81
    1 5 2 o 91.95 110.93 17.74
    3 5 2 o 1267.91 1342.59 53.89
    5 5 2 o 1358.41 975.07 79.20
    -10 6 2 < 32.40 22.56 24.22
    -8 6 2 o 62.53 54.03 18.06
    -6 6 2 o 1925.59 1519.35 70.60
    -4 6 2 o 4476.88 3770.16 93.18
    -2 6 2 o 1099.68 814.75 52.64
    0 6 2 o 1164.80 1194.60 54.85
    2 6 2 o 614.02 777.36 41.85
    4 6 2 < 5.80 7.77 16.86
    6 6 2 < 35.45 0.18 35.38
    -7 7 2 < 5.75 0.02 15.06
    -5 7 2 o 119.94 99.11 25.22
    -3 7 2 o 1596.07 1468.26 60.64
    -1 7 2 < -8.22 0.04 14.25
    1 7 2 o 72.62 94.91 20.22
    3 7 2 o 273.56 234.37 32.74
    -2 8 2 o 74.80 30.38 22.09
    -10 0 3 o 55.37 29.48 11.68
    -8 0 3 o 221.96 400.09 14.70
    -11 1 3 o 151.66 213.78 23.79
    -9 1 3 < 38.22 57.27 15.18
    -7 1 3 o 199.31 273.20 15.72
    -5 1 3 < 11.84 7.58 6.70
    -3 1 3 o 2036.82 2139.20 33.15
    -12 2 3 o 138.48 93.29 34.42
    -10 2 3 o 704.70 657.73 44.65
    -8 2 3 o 1033.59 1425.29 44.71
    -6 2 3 o 275.92 299.38 14.02
    -4 2 3 o 143.87 107.28 8.41
    -2 2 3 o 2629.99 2942.11 48.46
    -11 3 3 o 3181.73 1660.12 119.03
    -9 3 3 o 456.06 438.03 40.13
    -7 3 3 < 14.43 1.05 6.89
    -5 3 3 o 631.74 551.35 28.81
    -3 3 3 o 1477.81 1233.52 40.49
    -1 3 3 o 5064.14 5464.66 71.37
    -12 4 3 < -10.93 20.82 29.76
    -10 4 3 < 20.34 3.69 20.50
    -8 4 3 < -9.50 0.92 10.15
    -6 4 3 o 602.48 618.54 24.90
    -4 4 3 o 1311.40 1324.29 37.81
    -2 4 3 o 189.15 244.45 18.27
    0 4 3 o 8145.10 8499.74 110.43
    2 4 3 o 488.50 444.04 35.60
    -11 5 3 < 76.86 90.69 27.24
    -9 5 3 < 21.67 53.21 12.18
    -7 5 3 o 258.39 251.43 18.70
    -5 5 3 < 2.50 13.08 15.07
    -3 5 3 o 811.83 743.75 38.85
    -1 5 3 < 6.75 8.82 11.09
    1 5 3 o 110.65 86.31 19.34
    3 5 3 o 1180.95 1288.44 62.35
    -12 6 3 o 142.08 57.00 34.70
    -10 6 3 o 149.10 137.19 21.45
    -8 6 3 o 1205.47 1044.26 52.05
    -6 6 3 o 110.17 90.59 18.81
    -4 6 3 o 350.04 291.95 31.10
    -2 6 3 o 298.17 283.64 29.95
    0 6 3 o 511.07 412.19 38.88
    2 6 3 o 218.51 195.54 28.02
    4 6 3 o 1814.44 1348.76 91.95
    -7 7 3 < 9.57 9.29 25.29
    -5 7 3 < -20.74 0.85 23.47
    -3 7 3 o 580.59 558.37 44.99
    -1 7 3 o 340.55 188.18 35.28
    1 7 3 < 27.36 22.11 16.22
    -4 8 3 o 357.92 325.26 52.28
    -2 8 3 < 27.92 17.06 17.27
    -8 2 4 o 82.02 186.24 11.73
    -6 2 4 o 136.58 104.91 20.58
    -4 2 4 o 2638.47 2556.79 73.39
    -11 3 4 o 462.45 259.34 42.67
    -9 3 4 o 132.31 133.54 12.56
    -7 3 4 < 16.07 33.45 7.81
    -5 3 4 o 14963.00 14917.10 99.32
    -3 3 4 o 770.73 825.06 35.36
    -1 3 4 o 2094.75 2259.30 65.30
    -10 4 4 o 118.01 129.61 15.04
    -8 4 4 o 1984.13 1929.23 49.05
    -6 4 4 o 1375.72 1404.15 47.65
    -4 4 4 o 165.25 196.53 17.25
    -2 4 4 o 733.32 974.95 37.65
    0 4 4 < 37.97 52.08 13.91
    -11 5 4 < 13.38 0.57 16.91
    -9 5 4 < -0.41 13.60 12.29
    -7 5 4 < 35.17 13.65 15.63
    -5 5 4 o 196.68 191.47 17.31
    -3 5 4 o 70.82 75.93 16.99
    -1 5 4 o 2496.53 2697.57 74.41
    1 5 4 o 534.33 626.97 41.38
    -10 6 4 o 80.68 137.11 20.06
    -8 6 4 o 673.00 742.67 38.08
    -6 6 4 < 37.01 23.23 18.58
    -4 6 4 o 386.46 401.20 32.44
    -2 6 4 o 93.41 217.53 20.27
    0 6 4 o 1662.85 1609.21 67.39
    2 6 4 o 1684.62 1457.57 80.36
    -9 7 4 o 91.97 85.51 25.63
    -7 7 4 o 108.72 117.37 23.31
    -5 7 4 o 728.80 847.42 45.56
    -3 7 4 < 52.12 65.53 19.49
    -1 7 4 o 549.26 486.94 43.08
    1 7 4 < -15.86 11.28 17.72
    -6 8 4 < 28.56 72.89 21.86
    -4 8 4 < 2.63 7.17 14.74
    -7 1 5 < 13.56 21.51 8.38
    -5 1 5 < 3.59 12.84 3.57
    -8 2 5 o 89.63 134.82 11.34
    -6 2 5 o 1036.92 1534.90 33.53
    -4 2 5 o 1031.18 1353.80 36.69
    -9 3 5 < 11.97 1.13 8.43
    -7 3 5 o 433.34 572.67 35.04
    -5 3 5 o 82.84 155.08 20.81
    -3 3 5 o 837.59 1131.32 42.29
    -10 4 5 o 247.59 392.31 23.33
    -8 4 5 o 76.80 114.47 11.09
    -6 4 5 < 15.13 44.00 7.04
    -4 4 5 < -6.16 17.11 13.86
    -11 5 5 < 11.34 9.16 14.81
    -9 5 5 o 176.20 168.41 17.16
    -7 5 5 < 21.65 43.57 11.86
    -5 5 5 < -42.01 0.64 11.81
    -3 5 5 o 941.29 1177.33 53.85
    -1 5 5 < -2.45 0.74 18.47
    -10 6 5 o 108.81 47.64 26.34
    -8 6 5 o 73.64 141.30 21.58
    -6 6 5 o 1162.76 1114.55 41.37
    -4 6 5 o 150.32 126.65 25.24
    -2 6 5 o 1494.62 1393.25 71.77
    0 6 5 o 434.66 635.71 44.33
    -9 7 5 < 53.08 69.19 17.90
    -7 7 5 < -14.97 0.69 14.02
    -5 7 5 < 9.70 7.09 12.75
    -3 7 5 o 455.47 428.58 41.13
    -1 7 5 < 18.04 8.47 17.09
    -8 8 5 o 87.66 94.14 25.38
    -6 8 5 < -8.43 0.85 15.68
    -6 2 6 o 65.09 89.36 15.93
    -9 3 6 o 525.18 683.49 29.40
    -7 3 6 o 86.79 150.61 11.65
    -5 3 6 < 9.29 35.05 15.06
    -10 4 6 < 20.74 31.83 10.97
    -8 4 6 o 54.60 212.56 17.72
    -6 4 6 o 530.79 716.45 43.69
    -4 4 6 o 747.03 1030.67 56.78
    -9 5 6 < 15.07 5.12 14.40
    -7 5 6 < -10.09 0.02 10.02
    -5 5 6 o 299.99 257.95 43.76
    -3 5 6 o 330.21 975.35 64.28
    -10 6 6 o 46.63 80.69 13.88
    -8 6 6 o 146.78 274.15 23.83
    -6 6 6 o 733.23 739.69 38.19
    -4 6 6 o 75.94 75.97 22.00
    -2 6 6 < 34.78 36.03 23.84
    -9 7 6 < 28.13 17.94 23.06
    -7 7 6 < 22.27 8.00 10.84
    -5 7 6 < 24.13 6.67 15.84
    -3 7 6 o 189.74 206.71 31.44
    -8 8 6 < 43.03 35.96 22.70
    -6 8 6 o 529.58 431.06 36.19
    -7 1 7 o 36.69 113.90 6.13
    -6 2 7 < 19.02 60.07 7.45
    -9 3 7 < 0.98 81.00 9.63
    -7 3 7 < -0.80 9.73 11.81
    -5 3 7 o 509.91 918.66 31.35
    -10 4 7 o 50.47 78.35 12.63
    -6 4 7 o 369.33 559.03 43.87
    -4 4 7 < 24.36 7.44 12.93
    -7 5 7 o 85.84 149.75 18.29
    -5 5 7 o 186.09 148.03 37.42
    -6 6 7 o 164.91 217.37 35.10
    -4 6 7 o 298.53 367.71 48.96
    -7 7 7 < 6.86 2.78 17.79
    -5 7 7 o 475.76 401.92 62.25
    -8 2 8 o 90.73 193.92 12.97
    -7 3 8 < 12.68 67.53 14.24
    -8 4 8 < 2.77 55.84 9.20
    -6 4 8 o 86.55 249.79 22.34
    -7 5 8 < 57.55 101.55 21.42
    -5 5 8 < 13.34 52.65 17.16
    -6 6 8 o 549.67 667.65 56.80
    -4 6 8 < 2.79 5.71 16.72
    -7 7 8 < -5.80 5.88 18.40
    -7 5 9 < 12.40 60.56 20.56
_reflns_number_total     298
_reflns_number_gt     211
_reflns_threshold_expression     'I>3\s(I)'
_refine_ls_structure_factor_coef     F
_refine_ls_matrix_type     full
_refine_ls_R_factor_all     0.1064
_refine_ls_R_factor_gt     0.0844
_refine_ls_wR_factor_gt     0.0932
_refine_ls_wR_factor_ref     0.0954
_refine_ls_goodness_of_fit_ref     3.21
_refine_ls_goodness_of_fit_gt     3.84
_refine_ls_number_reflns     298
_refine_ls_number_parameters     39
_refine_ls_number_restraints     0
_refine_ls_number_constraints     5
_refine_ls_hydrogen_treatment     undef
_refine_ls_weighting_scheme     sigma
_refine_ls_weighting_details     'w=1/(\s^2^(F)+0.000144F^2^)'
_refine_ls_shift/su_max     0.0009
_refine_ls_shift/su_mean     0.0002
_refine_diff_density_max     1.76
_refine_diff_density_min     -1.21
_refine_ls_extinction_method     none
_refine_ls_extinction_coef     .
loop_
    _atom_type_symbol
    _atom_type_scat_dispersion_real
    _atom_type_scat_dispersion_imag
    _atom_type_scat_source
    C -0.0001 0.0005 'International Tables Vol C tables 4.2.6.8 and 6.1.1.1'
    Fe 0.1967 0.3056 'International Tables Vol C tables 4.2.6.8 and 6.1.1.1'
    Mg 0.0142 0.0116 'International Tables Vol C tables 4.2.6.8 and 6.1.1.1'
    O 0.0018 0.0018 'International Tables Vol C tables 4.2.6.8 and 6.1.1.1'
_computing_data_collection
;
CrysAlisPro (Rigaku OD, 2019)
;
_computing_cell_refinement
;
CrysAlisPro (Rigaku OD, 2019)
;
_computing_data_reduction
;
CrysAlisPro (Rigaku OD, 2019)
;
_computing_structure_solution
;
Superflip (Palatinus & Chapuis, 2007)
;
_computing_structure_refinement
;
Jana2006 (Pet\<r\'i\<cek <i>et al.</i>,  2014)
;
_computing_molecular_graphics
;
<i>VESTA</i> (Momma & Izumi, 2011)
;
_computing_publication_material
;
publCIF (Westrip, 2010)
;
loop_
    _atom_site_type_symbol
    _atom_site_label
    _atom_site_fract_x
    _atom_site_fract_y
    _atom_site_fract_z
    _atom_site_U_iso_or_equiv
    _atom_site_adp_type
    _atom_site_calc_flag
    _atom_site_refinement_flags
    _atom_site_occupancy
    _atom_site_site_symmetry_multiplicity
    _atom_site_disorder_assembly
    _atom_site_disorder_group
    Mg Mg3 0.4441(6) 0 0.6503(9) 0.0177(11) Uiso d . 0.61(2) 4 . .
    Fe Fe3 0.4441(6) 0 0.6503(9) 0.0177(11) Uiso d . 0.39(2) 4 . .
    Mg Mg2 0.1712(7) 0 0.3146(12) 0.0086(11) Uiso d . 1 4 . .
    Mg Mg1 0 0.2457(6) 0 0.0117(13) Uiso d . 0.917(17) 4 . .
    Fe Fe1 0 0.2457(6) 0 0.0117(13) Uiso d . 0.083(17) 4 . .
    O O4 0.1395(17) 0 0.044(3) 0.020(2) Uiso d . 1 4 . .
    O O6 0.2736(13) 0.1662(9) 0.847(2) 0.0179(17) Uiso d . 1 8 . .
    O O2 0.3442(12) 0.1683(9) 0.4218(18) 0.0157(15) Uiso d . 1 8 . .
    O O1 0.4097(18) 0 0.105(3) 0.021(2) Uiso d . 1 4 . .
    O O5 0.1487(16) 0 0.575(3) 0.016(2) Uiso d . 1 4 . .
    O O3 0.0062(12) 0.1898(9) 0.2702(19) 0.0159(17) Uiso d . 1 8 . .
    C C1 0.1347(19) 0.1774(13) 0.683(3) 0.017(2) Uiso d . 1 8 . .
    C C2 0.265(3) 0 0.964(4) 0.024(3) Uiso d . 1 4 . .
loop_
    _geom_bond_atom_site_label_1
    _geom_bond_atom_site_label_2
    _geom_bond_site_symmetry_1
    _geom_bond_site_symmetry_2
    _geom_bond_distance
    _geom_bond_publ_flag
    Mg3 O6 . . 2.451(14) ?
    Mg3 O6 . 4_555 2.451(14) ?
    Mg3 O2 . . 1.947(11) ?
    Mg3 O2 . 2_656 2.226(11) ?
    Mg3 O2 . 3_656 2.226(11) ?
    Mg3 O2 . 4_555 1.947(11) ?
    Mg3 O1 . 2_656 1.829(18) ?
    Mg3 O5 . . 2.359(14) ?
    Mg3 O3 . 6_546 2.127(7) ?
    Mg3 O3 . 7_556 2.127(7) ?
    Fe3 O6 . . 2.451(14) ?
    Fe3 O6 . 4_555 2.451(14) ?
    Fe3 O2 . . 1.947(11) ?
    Fe3 O2 . 2_656 2.226(11) ?
    Fe3 O2 . 3_656 2.226(11) ?
    Fe3 O2 . 4_555 1.947(11) ?
    Fe3 O1 . 2_656 1.829(18) ?
    Fe3 O5 . . 2.359(14) ?
    Fe3 O3 . 6_546 2.127(7) ?
    Fe3 O3 . 7_556 2.127(7) ?
    Mg2 O4 . . 1.84(2) ?
    Mg2 O2 . . 1.813(9) ?
    Mg2 O2 . 4_555 1.813(9) ?
    Mg2 O5 . . 1.87(2) ?
    Mg2 O3 . . 1.814(9) ?
    Mg2 O3 . 4_555 1.814(9) ?
    Mg1 O4 . . 1.962(8) ?
    Mg1 O4 . 2_555 1.962(8) ?
    Mg1 O6 . 7_556 1.991(10) ?
    Mg1 O6 . 8_454 1.991(10) ?
    Mg1 O1 . 5_455 2.039(12) ?
    Mg1 O1 . 6_555 2.039(12) ?
    Mg1 O3 . . 1.908(13) ?
    Mg1 O3 . 2_555 1.908(13) ?
    Fe1 O4 . . 1.962(8) ?
    Fe1 O4 . 2_555 1.962(8) ?
    Fe1 O6 . 7_556 1.991(10) ?
    Fe1 O6 . 8_454 1.991(10) ?
    Fe1 O1 . 5_455 2.039(12) ?
    Fe1 O1 . 6_555 2.039(12) ?
    Fe1 O3 . . 1.908(13) ?
    Fe1 O3 . 2_555 1.908(13) ?
    C1 O6 . . 1.403(19) ?
    C1 O2 . 7_556 1.288(18) ?
    C1 O5 . . 1.411(17) ?
    C1 O3 . 2_556 1.28(2) ?
    C2 O4 . 1_556 1.29(3) ?
    C2 O6 . . 1.38(2) ?
    C2 O6 . 4_555 1.38(2) ?
    C2 O1 . 1_556 1.34(3) ?
loop_
    _geom_angle_atom_site_label_1
    _geom_angle_atom_site_label_2
    _geom_angle_atom_site_label_3
    _geom_angle_site_symmetry_1
    _geom_angle_site_symmetry_2
    _geom_angle_site_symmetry_3
    _geom_angle
    _geom_angle_publ_flag
    O6 Mg3 O6 . . 4_555 53.0(3) ?
    O6 Mg3 O2 . . . 91.1(4) ?
    O6 Mg3 O2 . . 2_656 119.7(3) ?
    O6 Mg3 O2 . . 3_656 159.8(5) ?
    O6 Mg3 O2 . . 4_555 121.8(4) ?
    O6 Mg3 O1 . . 2_656 79.3(6) ?
    O6 Mg3 O5 . . . 54.7(5) ?
    O6 Mg3 O3 . . 6_546 112.4(5) ?
    O6 Mg3 O3 . . 7_556 61.7(4) ?
    O6 Mg3 O2 4_555 . . 121.8(4) ?
    O6 Mg3 O2 4_555 . 2_656 159.8(5) ?
    O6 Mg3 O2 4_555 . 3_656 119.7(3) ?
    O6 Mg3 O2 4_555 . 4_555 91.1(4) ?
    O6 Mg3 O1 4_555 . 2_656 79.3(6) ?
    O6 Mg3 O5 4_555 . . 54.7(5) ?
    O6 Mg3 O3 4_555 . 6_546 61.7(4) ?
    O6 Mg3 O3 4_555 . 7_556 112.4(5) ?
    O2 Mg3 O2 . . 2_656 74.2(4) ?
    O2 Mg3 O2 . . 3_656 107.0(5) ?
    O2 Mg3 O2 . . 4_555 69.3(4) ?
    O2 Mg3 O1 . . 2_656 144.2(3) ?
    O2 Mg3 O5 . . . 67.3(5) ?
    O2 Mg3 O3 . . 6_546 140.7(5) ?
    O2 Mg3 O3 . . 7_556 71.5(4) ?
    O2 Mg3 O2 2_656 . 3_656 59.6(3) ?
    O2 Mg3 O2 2_656 . 4_555 107.0(5) ?
    O2 Mg3 O1 2_656 . 2_656 80.8(6) ?
    O2 Mg3 O5 2_656 . . 140.5(4) ?
    O2 Mg3 O3 2_656 . 6_546 115.2(4) ?
    O2 Mg3 O3 2_656 . 7_556 58.1(4) ?
    O2 Mg3 O2 3_656 . 4_555 74.2(4) ?
    O2 Mg3 O1 3_656 . 2_656 80.8(6) ?
    O2 Mg3 O5 3_656 . . 140.5(4) ?
    O2 Mg3 O3 3_656 . 6_546 58.1(4) ?
    O2 Mg3 O3 3_656 . 7_556 115.2(4) ?
    O2 Mg3 O1 4_555 . 2_656 144.2(3) ?
    O2 Mg3 O5 4_555 . . 67.3(5) ?
    O2 Mg3 O3 4_555 . 6_546 71.5(4) ?
    O2 Mg3 O3 4_555 . 7_556 140.7(5) ?
    O1 Mg3 O5 2_656 . . 127.7(8) ?
    O1 Mg3 O3 2_656 . 6_546 73.6(3) ?
    O1 Mg3 O3 2_656 . 7_556 73.6(3) ?
    O5 Mg3 O3 . . 6_546 100.3(3) ?
    O5 Mg3 O3 . . 7_556 100.3(3) ?
    O3 Mg3 O3 6_546 . 7_556 147.1(5) ?
    O6 Fe3 O6 . . 4_555 53.0(3) ?
    O6 Fe3 O2 . . . 91.1(4) ?
    O6 Fe3 O2 . . 2_656 119.7(3) ?
    O6 Fe3 O2 . . 3_656 159.8(5) ?
    O6 Fe3 O2 . . 4_555 121.8(4) ?
    O6 Fe3 O1 . . 2_656 79.3(6) ?
    O6 Fe3 O5 . . . 54.7(5) ?
    O6 Fe3 O3 . . 6_546 112.4(5) ?
    O6 Fe3 O3 . . 7_556 61.7(4) ?
    O6 Fe3 O2 4_555 . . 121.8(4) ?
    O6 Fe3 O2 4_555 . 2_656 159.8(5) ?
    O6 Fe3 O2 4_555 . 3_656 119.7(3) ?
    O6 Fe3 O2 4_555 . 4_555 91.1(4) ?
    O6 Fe3 O1 4_555 . 2_656 79.3(6) ?
    O6 Fe3 O5 4_555 . . 54.7(5) ?
    O6 Fe3 O3 4_555 . 6_546 61.7(4) ?
    O6 Fe3 O3 4_555 . 7_556 112.4(5) ?
    O2 Fe3 O2 . . 2_656 74.2(4) ?
    O2 Fe3 O2 . . 3_656 107.0(5) ?
    O2 Fe3 O2 . . 4_555 69.3(4) ?
    O2 Fe3 O1 . . 2_656 144.2(3) ?
    O2 Fe3 O5 . . . 67.3(5) ?
    O2 Fe3 O3 . . 6_546 140.7(5) ?
    O2 Fe3 O3 . . 7_556 71.5(4) ?
    O2 Fe3 O2 2_656 . 3_656 59.6(3) ?
    O2 Fe3 O2 2_656 . 4_555 107.0(5) ?
    O2 Fe3 O1 2_656 . 2_656 80.8(6) ?
    O2 Fe3 O5 2_656 . . 140.5(4) ?
    O2 Fe3 O3 2_656 . 6_546 115.2(4) ?
    O2 Fe3 O3 2_656 . 7_556 58.1(4) ?
    O2 Fe3 O2 3_656 . 4_555 74.2(4) ?
    O2 Fe3 O1 3_656 . 2_656 80.8(6) ?
    O2 Fe3 O5 3_656 . . 140.5(4) ?
    O2 Fe3 O3 3_656 . 6_546 58.1(4) ?
    O2 Fe3 O3 3_656 . 7_556 115.2(4) ?
    O2 Fe3 O1 4_555 . 2_656 144.2(3) ?
    O2 Fe3 O5 4_555 . . 67.3(5) ?
    O2 Fe3 O3 4_555 . 6_546 71.5(4) ?
    O2 Fe3 O3 4_555 . 7_556 140.7(5) ?
    O1 Fe3 O5 2_656 . . 127.7(8) ?
    O1 Fe3 O3 2_656 . 6_546 73.6(3) ?
    O1 Fe3 O3 2_656 . 7_556 73.6(3) ?
    O5 Fe3 O3 . . 6_546 100.3(3) ?
    O5 Fe3 O3 . . 7_556 100.3(3) ?
    O3 Fe3 O3 6_546 . 7_556 147.1(5) ?
    O4 Mg2 O2 . . . 108.6(6) ?
    O4 Mg2 O2 . . 4_555 108.6(6) ?
    O4 Mg2 O5 . . . 166.6(7) ?
    O4 Mg2 O3 . . . 85.1(6) ?
    O4 Mg2 O3 . . 4_555 85.1(6) ?
    O2 Mg2 O2 . . 4_555 75.3(4) ?
    O2 Mg2 O5 . . . 81.8(6) ?
    O2 Mg2 O3 . . . 97.4(4) ?
    O2 Mg2 O3 . . 4_555 165.8(7) ?
    O2 Mg2 O5 4_555 . . 81.8(6) ?
    O2 Mg2 O3 4_555 . . 165.8(7) ?
    O2 Mg2 O3 4_555 . 4_555 97.4(4) ?
    O5 Mg2 O3 . . . 85.1(6) ?
    O5 Mg2 O3 . . 4_555 85.1(6) ?
    O3 Mg2 O3 . . 4_555 87.0(4) ?
    O4 Mg1 O4 . . 2_555 69.1(5) ?
    O4 Mg1 O6 . . 7_556 73.9(4) ?
    O4 Mg1 O6 . . 8_454 139.3(4) ?
    O4 Mg1 O1 . . 5_455 150.6(7) ?
    O4 Mg1 O1 . . 6_555 118.7(6) ?
    O4 Mg1 O3 . . . 79.4(6) ?
    O4 Mg1 O3 . . 2_555 82.3(6) ?
    O4 Mg1 O6 2_555 . 7_556 139.3(4) ?
    O4 Mg1 O6 2_555 . 8_454 73.9(4) ?
    O4 Mg1 O1 2_555 . 5_455 118.7(6) ?
    O4 Mg1 O1 2_555 . 6_555 150.6(7) ?
    O4 Mg1 O3 2_555 . . 82.3(6) ?
    O4 Mg1 O3 2_555 . 2_555 79.4(6) ?
    O6 Mg1 O6 7_556 . 8_454 146.1(3) ?
    O6 Mg1 O1 7_556 . 5_455 86.9(5) ?
    O6 Mg1 O1 7_556 . 6_555 64.9(5) ?
    O6 Mg1 O3 7_556 . . 74.6(5) ?
    O6 Mg1 O3 7_556 . 2_555 112.2(5) ?
    O6 Mg1 O1 8_454 . 5_455 64.9(5) ?
    O6 Mg1 O1 8_454 . 6_555 86.9(5) ?
    O6 Mg1 O3 8_454 . . 112.2(5) ?
    O6 Mg1 O3 8_454 . 2_555 74.6(5) ?
    O1 Mg1 O1 5_455 . 6_555 69.7(7) ?
    O1 Mg1 O3 5_455 . . 74.1(6) ?
    O1 Mg1 O3 5_455 . 2_555 126.1(6) ?
    O1 Mg1 O3 6_555 . . 126.1(6) ?
    O1 Mg1 O3 6_555 . 2_555 74.1(6) ?
    O3 Mg1 O3 . . 2_555 157.8(4) ?
    O4 Fe1 O4 . . 2_555 69.1(5) ?
    O4 Fe1 O6 . . 7_556 73.9(4) ?
    O4 Fe1 O6 . . 8_454 139.3(4) ?
    O4 Fe1 O1 . . 5_455 150.6(7) ?
    O4 Fe1 O1 . . 6_555 118.7(6) ?
    O4 Fe1 O3 . . . 79.4(6) ?
    O4 Fe1 O3 . . 2_555 82.3(6) ?
    O4 Fe1 O6 2_555 . 7_556 139.3(4) ?
    O4 Fe1 O6 2_555 . 8_454 73.9(4) ?
    O4 Fe1 O1 2_555 . 5_455 118.7(6) ?
    O4 Fe1 O1 2_555 . 6_555 150.6(7) ?
    O4 Fe1 O3 2_555 . . 82.3(6) ?
    O4 Fe1 O3 2_555 . 2_555 79.4(6) ?
    O6 Fe1 O6 7_556 . 8_454 146.1(3) ?
    O6 Fe1 O1 7_556 . 5_455 86.9(5) ?
    O6 Fe1 O1 7_556 . 6_555 64.9(5) ?
    O6 Fe1 O3 7_556 . . 74.6(5) ?
    O6 Fe1 O3 7_556 . 2_555 112.2(5) ?
    O6 Fe1 O1 8_454 . 5_455 64.9(5) ?
    O6 Fe1 O1 8_454 . 6_555 86.9(5) ?
    O6 Fe1 O3 8_454 . . 112.2(5) ?
    O6 Fe1 O3 8_454 . 2_555 74.6(5) ?
    O1 Fe1 O1 5_455 . 6_555 69.7(7) ?
    O1 Fe1 O3 5_455 . . 74.1(6) ?
    O1 Fe1 O3 5_455 . 2_555 126.1(6) ?
    O1 Fe1 O3 6_555 . . 126.1(6) ?
    O1 Fe1 O3 6_555 . 2_555 74.1(6) ?
    O3 Fe1 O3 . . 2_555 157.8(4) ?
    O6 C1 O2 . . 7_556 107.8(11) ?
    O6 C1 O5 . . . 103.5(10) ?
    O6 C1 O3 . . 2_556 113.7(17) ?
    O2 C1 O5 7_556 . . 107.9(17) ?
    O2 C1 O3 7_556 . 2_556 110.6(10) ?
    O5 C1 O3 . . 2_556 112.8(11) ?
    O4 C2 O6 1_556 . . 114.7(12) ?
    O4 C2 O6 1_556 . 4_555 114.7(12) ?
    O4 C2 O1 1_556 . 1_556 110(3) ?
    O6 C2 O6 . . 4_555 105(2) ?
    O6 C2 O1 . . 1_556 105.7(13) ?
    O6 C2 O1 4_555 . 1_556 105.7(13) ?
data_MgCO3_98GPa
_database_code_depnum_ccdc_archive 'CCDC 1998019'
_chemical_name_systematic     'Iron (II) Magnesium (II) carbonate'
_chemical_name_common     Ferromagnesite
_chemical_formula_sum     'Mg0.85 Fe0.15 C1 O3'
_chemical_formula_weight     89
_chemical_compound_source     'synthetic'
_symmetry_cell_setting     trigonal
_symmetry_space_group_name_H-M     'R -3 c'
_symmetry_space_group_name_Hall     '-R 3 2"c'
loop_
    _space_group_symop_operation_xyz
    'x, y, z'
    '-y, x-y, z'
    '-x+y, -x, z'
    'y, x, -z+1/2'
    'x-y, -y, -z+1/2'
    '-x, -x+y, -z+1/2'
    '-x, -y, -z'
    'y, -x+y, -z'
    'x-y, x, -z'
    '-y, -x, z+1/2'
    '-x+y, y, z+1/2'
    'x, x-y, z+1/2'
    'x+2/3, y+1/3, z+1/3'
    '-y+2/3, x-y+1/3, z+1/3'
    '-x+y+2/3, -x+1/3, z+1/3'
    'y+2/3, x+1/3, -z+5/6'
    'x-y+2/3, -y+1/3, -z+5/6'
    '-x+2/3, -x+y+1/3, -z+5/6'
    '-x+2/3, -y+1/3, -z+1/3'
    'y+2/3, -x+y+1/3, -z+1/3'
    'x-y+2/3, x+1/3, -z+1/3'
    '-y+2/3, -x+1/3, z+5/6'
    '-x+y+2/3, y+1/3, z+5/6'
    'x+2/3, x-y+1/3, z+5/6'
    'x+1/3, y+2/3, z+2/3'
    '-y+1/3, x-y+2/3, z+2/3'
    '-x+y+1/3, -x+2/3, z+2/3'
    'y+1/3, x+2/3, -z+1/6'
    'x-y+1/3, -y+2/3, -z+1/6'
    '-x+1/3, -x+y+2/3, -z+1/6'
    '-x+1/3, -y+2/3, -z+2/3'
    'y+1/3, -x+y+2/3, -z+2/3'
    'x-y+1/3, x+2/3, -z+2/3'
    '-y+1/3, -x+2/3, z+1/6'
    '-x+y+1/3, y+2/3, z+1/6'
    'x+1/3, x-y+2/3, z+1/6'
_cell_length_a     4.281(7)
_cell_length_b     4.281(7)
_cell_length_c     12.12(2)
_cell_angle_alpha     90
_cell_angle_beta     90
_cell_angle_gamma     120
_cell_volume     192.3(5)
_cell_formula_units_Z     6
_cell_measurement_reflns_used     65
_cell_measurement_theta_min     2.68
_cell_measurement_theta_max     13.9
_cell_measurement_temperature     293
_cell_measurement_pressure          980E5(10)
_exptl_crystal_description     irregular
_exptl_crystal_colour     'colourless'
_exptl_crystal_size_max     0.007
_exptl_crystal_size_mid     0.007
_exptl_crystal_size_min     0.007
_exptl_crystal_density_diffrn     4.6144
_exptl_crystal_density_meas     ?
_exptl_crystal_density_method     ?
_exptl_crystal_F_000     265
_exptl_absorpt_coefficient_mu     0.25
_exptl_absorpt_correction_type     multi-scan
_exptl_absorpt_process_details
;
(CrysAlisPro; Rigaku OD, 2019)
;
_exptl_absorpt_correction_T_min     0.95
_exptl_absorpt_correction_T_max     1
_diffrn_ambient_temperature     293
_diffrn_source     synchrotron
_diffrn_radiation_type     synchrotron
_diffrn_radiation_wavelength     0.2952
_diffrn_radiation_monochromator     synchrotron
_diffrn_measurement_device_type     '13IDD @ APS (GSECARS)'
_diffrn_measurement_device     'customized \w-circle diffractometer'
_diffrn_measurement_method     '\w scans'
_diffrn_detector     'CCD plate'
_diffrn_detector_area_resol_mean     ?
_diffrn_reflns_number     176
_diffrn_reflns_av_R_equivalents     0.0527
_diffrn_reflns_av_unetI/netI     0.0182
_diffrn_reflns_theta_min     2.68
_diffrn_reflns_theta_max     15.4
_diffrn_reflns_theta_full     11.57
_diffrn_measured_fraction_theta_max     0.6
_diffrn_measured_fraction_theta_full     0.92
_diffrn_reflns_limit_h_min     -6
_diffrn_reflns_limit_h_max     6
_diffrn_reflns_limit_k_min     -7
_diffrn_reflns_limit_k_max     5
_diffrn_reflns_limit_l_min     -18
_diffrn_reflns_limit_l_max     18
_diffrn_radiation_probe     x-ray
loop_
    _refln_index_h
    _refln_index_k
    _refln_index_l
    _refln_observed_status
    _refln_F_squared_meas
    _refln_F_squared_calc
    _refln_F_squared_sigma
    1 0 -14 o 63.37 25.10 13.97
    1 0 10 o 121.59 137.31 2.54
    1 0 16 o 84.16 111.15 5.51
    2 -1 3 o 2491.30 2687.15 8.02
    2 -1 6 o 2083.65 2085.08 7.12
    2 -1 12 o 136.68 112.46 8.08
    2 -1 15 o 40.74 44.53 3.58
    2 -1 18 < -0.03 19.78 17.89
    2 0 -16 < 10.14 26.63 4.65
    2 0 -10 o 371.33 367.05 5.01
    2 0 -4 o 1139.52 1150.49 4.08
    2 0 8 o 462.83 502.14 3.59
    2 0 14 o 61.61 75.39 5.76
    3 -1 -17 < 1.37 4.73 3.91
    3 -1 -14 o 25.03 37.43 4.14
    3 -1 -11 o 17.91 42.96 3.07
    3 -1 1 o 446.74 416.21 6.02
    3 -1 13 < 0.26 21.59 4.32
    3 -1 16 o 23.40 21.29 6.15
    3 0 -18 < -17.23 0.31 10.75
    3 0 -6 < -1.02 0.77 3.38
    3 0 0 o 3815.01 3149.87 18.48
    3 0 6 < 0.01 0.77 4.54
    3 0 12 o 292.55 297.72 3.75
    4 -2 9 o 44.97 30.73 5.31
    4 -2 12 o 33.73 31.08 4.94
    4 -2 15 < -0.46 4.69 6.54
    4 -1 -16 o 46.64 25.56 10.70
    4 -1 -13 < -1.94 1.24 3.97
    4 -1 -10 o 14.44 5.44 3.52
    4 -1 -7 < 3.33 6.41 3.00
    4 -1 -1 < 8.01 14.27 3.35
    4 -1 2 o 79.47 33.51 6.59
    4 -1 5 < -2.31 9.41 4.14
    4 -1 11 < 3.42 2.30 4.22
    4 -1 14 o 24.22 0.89 6.99
    4 0 -8 o 383.35 376.49 6.53
    4 0 -2 < -2.65 9.06 4.78
    5 -2 -14 < 10.25 10.69 5.69
    5 -2 -11 < 4.82 11.63 3.89
    5 -2 -8 o 60.06 31.07 6.25
    5 -2 -5 o 36.45 40.78 5.76
    5 -2 1 o 79.30 57.64 4.67
    5 -2 7 o 25.96 29.31 8.16
    5 -2 13 < 0.85 6.50 5.24
    5 -1 -9 < 8.13 4.78 2.85
    5 -1 -3 o 20.33 12.34 4.97
    5 -1 3 < 11.47 12.34 6.07
    5 -1 6 < 22.53 31.22 7.80
    5 0 -4 o 26.01 41.73 5.65
    6 -3 3 < 32.47 3.26 16.70
    6 -3 6 < 3.48 3.88 7.56
    6 -2 -7 < 13.16 3.76 5.84
    6 -2 -1 o 34.79 6.79 6.07
    6 -1 -8 < 7.38 3.92 8.97
    6 -1 -5 o 18.91 14.61 4.27
    6 -1 -2 o 13.52 28.50 4.14
    6 -1 1 < -4.44 19.56 17.56
    6 0 -6 < 0.79 2.25 5.53
    7 -1 -4 < 0.44 6.21 9.85
_reflns_number_total     60
_reflns_number_gt     33
_reflns_threshold_expression     'I>3\s(I)'
_refine_ls_structure_factor_coef     F
_refine_ls_matrix_type     full
_refine_ls_R_factor_all     0.1782
_refine_ls_R_factor_gt     0.0996
_refine_ls_wR_factor_gt     0.0810
_refine_ls_wR_factor_ref     0.0836
_refine_ls_goodness_of_fit_ref     2.89
_refine_ls_goodness_of_fit_gt     3.95
_refine_ls_restrained_S_all     ?
_refine_ls_number_reflns     60
_refine_ls_number_parameters     5
_refine_ls_number_restraints     0
_refine_ls_number_constraints     1
_refine_ls_hydrogen_treatment     undef
_refine_ls_weighting_scheme     sigma
_refine_ls_weighting_details     'w=1/(\s^2^(F)+0.000144F^2^)'
_refine_ls_shift/su_max     0.0000
_refine_ls_shift/su_mean     0.0000
_refine_diff_density_max     0.66
_refine_diff_density_min     -0.50
_refine_ls_extinction_method     none
_refine_ls_extinction_coef     .
loop_
    _atom_type_symbol
    _atom_type_scat_dispersion_real
    _atom_type_scat_dispersion_imag
    _atom_type_scat_source
    C -0.0010 0.0002 'International Tables Vol C tables 4.2.6.8 and 6.1.1.1'
    Fe 0.1075 0.1594 'International Tables Vol C tables 4.2.6.8 and 6.1.1.1'
    Mg 0.0034 0.0056 'International Tables Vol C tables 4.2.6.8 and 6.1.1.1'
    O -0.0008 0.0009 'International Tables Vol C tables 4.2.6.8 and 6.1.1.1'
_computing_data_collection
;
CrysAlisPro (Rigaku OD, 2019)
;
_computing_cell_refinement
;
CrysAlisPro (Rigaku OD, 2019)
;
_computing_data_reduction
;
CrysAlisPro (Rigaku OD, 2019)
;
_computing_structure_solution
;
Superflip (Palatinus & Chapuis, 2007)
;
_computing_structure_refinement
;
Jana2006 (Pet\<r\'i\<cek <i>et al.</i>,  2014)
;
_computing_molecular_graphics
;
<i>VESTA</i> (Momma & Izumi, 2011)
;
_computing_publication_material
;
publCIF (Westrip, 2010)
;
loop_
    _atom_site_type_symbol
    _atom_site_label
    _atom_site_fract_x
    _atom_site_fract_y
    _atom_site_fract_z
    _atom_site_U_iso_or_equiv
    _atom_site_adp_type
    _atom_site_calc_flag
    _atom_site_refinement_flags
    _atom_site_occupancy
    _atom_site_site_symmetry_multiplicity
    _atom_site_disorder_assembly
    _atom_site_disorder_group
    Mg Mg1 0 0 0 0.0373(13) Uiso d . 0.85 6 . .
    Fe Fe1 0 0 0 0.0373(13) Uiso d . 0.15 6 . .
    O O1 0.2791(17) 0 0.25 0.0382(16) Uiso d . 1 18 . .
    C C1 0 0 0.25 0.040(3) Uiso d . 1 6 . .
loop_
    _geom_bond_atom_site_label_1
    _geom_bond_atom_site_label_2
    _geom_bond_site_symmetry_1
    _geom_bond_site_symmetry_2
    _geom_bond_distance
    _geom_bond_publ_flag
    Mg1 O1 . 25_444 1.855(7) ?
    Mg1 O1 . 26_544 1.855(5) ?
    Mg1 O1 . 27_554 1.855(8) ?
    Mg1 O1 . 19_555 1.855(7) ?
    Mg1 O1 . 20_455 1.855(5) ?
    Mg1 O1 . 21_445 1.855(8) ?
    Fe1 O1 . 25_444 1.855(7) ?
    Fe1 O1 . 26_544 1.855(5) ?
    Fe1 O1 . 27_554 1.855(8) ?
    Fe1 O1 . 19_555 1.855(7) ?
    Fe1 O1 . 20_455 1.855(5) ?
    Fe1 O1 . 21_445 1.855(8) ?
    C1 O1 . . 1.195(8) ?
    C1 O1 . 2_555 1.195(8) ?
    C1 O1 . 3_555 1.195(8) ?
loop_
    _geom_angle_atom_site_label_1
    _geom_angle_atom_site_label_2
    _geom_angle_atom_site_label_3
    _geom_angle_site_symmetry_1
    _geom_angle_site_symmetry_2
    _geom_angle_site_symmetry_3
    _geom_angle
    _geom_angle_publ_flag
    O1 Mg1 O1 25_444 . 26_544 93.2(2) ?
    O1 Mg1 O1 25_444 . 27_554 93.2(2) ?
    O1 Mg1 O1 25_444 . 19_555 180 ?
    O1 Mg1 O1 25_444 . 20_455 86.8(2) ?
    O1 Mg1 O1 25_444 . 21_445 86.8(2) ?
    O1 Mg1 O1 26_544 . 27_554 93.2(3) ?
    O1 Mg1 O1 26_544 . 19_555 86.8(2) ?
    O1 Mg1 O1 26_544 . 20_455 180 ?
    O1 Mg1 O1 26_544 . 21_445 86.8(3) ?
    O1 Mg1 O1 27_554 . 19_555 86.8(2) ?
    O1 Mg1 O1 27_554 . 20_455 86.8(3) ?
    O1 Mg1 O1 27_554 . 21_445 180 ?
    O1 Mg1 O1 19_555 . 20_455 93.2(2) ?
    O1 Mg1 O1 19_555 . 21_445 93.2(2) ?
    O1 Mg1 O1 20_455 . 21_445 93.2(3) ?
    O1 Fe1 O1 25_444 . 26_544 93.2(2) ?
    O1 Fe1 O1 25_444 . 27_554 93.2(2) ?
    O1 Fe1 O1 25_444 . 19_555 180 ?
    O1 Fe1 O1 25_444 . 20_455 86.8(2) ?
    O1 Fe1 O1 25_444 . 21_445 86.8(2) ?
    O1 Fe1 O1 26_544 . 27_554 93.2(3) ?
    O1 Fe1 O1 26_544 . 19_555 86.8(2) ?
    O1 Fe1 O1 26_544 . 20_455 180 ?
    O1 Fe1 O1 26_544 . 21_445 86.8(3) ?
    O1 Fe1 O1 27_554 . 19_555 86.8(2) ?
    O1 Fe1 O1 27_554 . 20_455 86.8(3) ?
    O1 Fe1 O1 27_554 . 21_445 180 ?
    O1 Fe1 O1 19_555 . 20_455 93.2(2) ?
    O1 Fe1 O1 19_555 . 21_445 93.2(2) ?
    O1 Fe1 O1 20_455 . 21_445 93.2(3) ?
    O1 C1 O1 . . 2_555 120.00(10) ?
    O1 C1 O1 . . 3_555 120.0(5) ?
    O1 C1 O1 2_555 . 3_555 120.0(5) ?
